# Supplementary material for: A Laminar Flow-Based Microfluidic Tesla Pump via Lithography Enabled 3D Printing
Source: Sensors (Basel). 2016 Nov 23;16(11):1970. doi: 10.3390/s16111970 (PMC5134628; doi:10.3390/s16111970)
Supplement: Supplementary file 1 [file sensors-16-01970-s001.zip]

Archive with 2 entries (2 files):
- fast-normalspeed.mp4
- fast-reducedspeed.mp4
